# Supplementary material for: Nasopharyngeal carriage, spa types and antibiotic susceptibility profiles of Staphylococcus aureus from healthy children less than 5 years in Eastern Uganda
Source: BMC Infect Dis. 2019 Dec 2;19:1023. doi: 10.1186/s12879-019-4652-5 (PMC6889221; doi:10.1186/s12879-019-4652-5)
Supplement: Supplementary file 2 — Additional file 2: Table S2. General characteristics of S. aureus from children less than 5 years of age at the IMHDSS, eastern Uganda. [file 12879_2019_4652_MOESM2_ESM.xlsx]

## Sheet: S.aureus-children-eastern-Ug
	Characteristics of community-associated Staphylococcus aureus isolated from children under 5 years of age in Iganga-Mayuge Health & Demographic Surveillance Site, eastern Uganda (n=144 of 742 children)
#	Isolate ID	Date of isolation (D/M/YYYY)	Source	Gram staining characteristic	Catalase	Hemolysis	Mannitol salt agar	DNase agar	Tube coagulase test	nuc PCR	BD Phoenix™ automated identification and susceptibility testing system (where applicable)	Species identifcation	PVL	mecA	SCCmec type	FOX	PEN	TET	SXT	ERY	CHL	GEN	CIP	CLI	MUP	RIF	VAN	LZD	Remark	Spa Type (where applicable)	Spa repeat; according to http://spatyper.fortinbras.us/
1	52-1	2011-04-03	Nasopharynx	Positive	Positive	beta	Positive	Positive	Positive	Positive	NA	S. aureus	Positive	Positive	I	R	R	R	R	R	R	R	S	S	S	S	S	S	MRSA
2	1320-1	16/3/2011	Nasopharynx	Positive	Positive	beta	Positive	Positive	Positive	Positive	NA	S. aureus	Negative	Positive	I	R	R	R	R	R	R	R	R	S	S	S	S	S	MRSA
3	1322-1	16/3/2011	Nasopharynx	Positive	Positive	beta	Positive	Positive	Positive	Positive	NA	S. aureus	Positive	Positive	II	R	R	R	R	R	R	R	I	I	S	S	S	S	MRSA
4	1325-1	16/3/2011	Nasopharynx	Positive	Positive	beta	Positive	Positive	Positive	Positive	NA	S. aureus	Negative	Positive	IV	R	R	R	R	R	R	I	S	S	S	S	S	S	MRSA	t355	07-56-12-17-16-16-33-31-57-12
5	1326-1	24/3/2011	Nasopharynx	Positive	Positive	beta	Positive	Positive	Positive	Positive	NA	S. aureus	Positive	Positive	IV	R	R	R	S	R	S	S	R	S	S	S	S	S	MRSA
6	244C-1	24/3/2011	Nasopharynx	Positive	Positive	beta	Positive	Positive	Positive	Positive	NA	S. aureus	Negative	Positive	I	R	R	R	R	R	R	R	S	S	S	S	S	S	MRSA
7	306C-1	30/3/2011	Nasopharynx	Positive	Positive	beta	Positive	Positive	Positive	Positive	NA	S. aureus	Negative	Positive	II	R	R	R	R	R	I	R	S	S	S	S	S	S	MRSA
8	K1057-1	2011-06-04	Nasopharynx	Positive	Positive	beta	Positive	Positive	Positive	Negative	S. aureus	S. aureus	Negative	Positive	I	R	R	R	S	S	R	R	S	S	S	S	S	S	MRSA	t037	15-12-16-02-25-17-24
9	K2241	21/4/2011	Nasopharynx	Positive	Positive	beta	Positive	Positive	Positive	Positive	NA	S. aureus	Negative	Positive	IV	R	R	S	S	S	S	S	R	I	S	S	S	S	MRSA	t4353	07-23-12-21-21-12-17-20-17-12-17
10	K264-1	30/4/2011	Nasopharynx	Positive	Positive	beta	Positive	Positive	Positive	Positive	NA	S. aureus	Positive	Positive	I	R	R	R	S	S	R	R	S	S	S	S	S	S	MRSA
11	K2810-1	30/4/2011	Nasopharynx	Positive	Positive	beta	Positive	Positive	Positive	Positive	NA	S. aureus	Negative	Positive	IV	R	R	R	R	R	S	S	R	S	S	S	S	S	MRSA
12	K284-1	30/4/2011	Nasopharynx	Positive	Positive	beta	Positive	Positive	Positive	Positive	NA	S. aureus	Negative	Positive	I	R	R	R	R	R	R	R	S	S	S	S	S	S	MRSA
13	R31B-1	2011-05-05	Nasopharynx	Positive	Positive	beta	Positive	Positive	Positive	Positive	NA	S. aureus	Negative	Positive	IV	R	R	R	R	R	S	R	R	S	S	S	S	S	MRSA	t064	11-19-12-05-17-34-24-34-22-25
14	R310-1	2011-05-05	Nasopharynx	Positive	Positive	beta	Positive	Positive	Positive	Positive	NA	S. aureus	Negative	Positive	IV	R	R	R	R	R	R	R	S	S	S	S	S	S	MRSA	t064	11-19-12-05-17-34-24-34-22-25
15	R33-1	2011-05-05	Nasopharynx	Positive	Positive	beta	Positive	Positive	Positive	Positive	NA	S. aureus	Positive	Positive	IV	R	R	R	R	R	R	R	S	S	S	S	S	S	MRSA	t064	11-19-12-05-17-34-24-34-22-25
16	K350C-1	2011-10-05	Nasopharynx	Positive	Positive	beta	Positive	Positive	Positive	Positive	NA	S. aureus	Positive	Positive	V	R	R	R	S	S	S	S	R	S	S	S	S	S	MRSA	NT
17	K36-1	2011-10-05	Nasopharynx	Positive	Positive	beta	Positive	Positive	Positive	Positive	NA	S. aureus	Negative	Positive	I	R	R	R	R	R	R	S	S	S	S	S	S	S	MRSA	t037	15-12-16-02-25-17-24
18	K370-1	2011-10-05	Nasopharynx	Positive	Positive	beta	Positive	Positive	Positive	Positive	NA	S. aureus	Negative	Positive	I	R	R	R	R	R	R	R	S	S	S	S	S	S	MRSA
19	K3700-1	2011-10-05	Nasopharynx	Positive	Positive	beta	Positive	Positive	Positive	Positive	NA	S. aureus	Negative	Positive	IV	R	R	R	S	S	R	R	S	S	S	S	S	S	MRSA
20	K38-1	19/5/2011	Nasopharynx	Positive	Positive	beta	Positive	Positive	Positive	Positive	NA	S. aureus	Negative	Positive	V	R	R	R	R	R	R	R	I	S	S	S	S	S	MRSA
21	K39-1	19/5/2011	Nasopharynx	Positive	Positive	beta	Positive	Positive	Positive	Positive	NA	S. aureus	Negative	Positive	I	R	R	R	R	R	R	R	R	S	S	S	S	S	MRSA
22	K4834-1	19/5/2011	Nasopharynx	Positive	Positive	beta	Positive	Negative	Positive	Positive	S. aureus	S. aureus	Negative	Positive	I	R	R	R	S	S	R	R	S	S	S	S	S	S	MRSA	t037	15-12-16-02-25-17-24
23	K60-1	19/5/2011	Nasopharynx	Positive	Positive	beta	Positive	Positive	Positive	Positive	NA	S. aureus	Positive	Positive	V	R	R	R	R	R	S	S	R	S	S	S	S	S	MRSA
24	K911-1	26/5/2011	Nasopharynx	Positive	Positive	beta	Positive	Positive	Positive	Positive	NA	S. aureus	Negative	Positive	II	R	R	R	S	R	R	R	R	S	S	S	S	S	MRSA
25	K970-1	26/5/2011	Nasopharynx	Positive	Positive	beta	Positive	Positive	Positive	Positive	NA	S. aureus	Negative	Positive	I	R	R	R	I	S	S	S	I	S	S	S	S	S	MRSA	t037	15-12-16-02-25-17-24
26	R0100-1	26/5/2011	Nasopharynx	Positive	Positive	beta	Positive	Positive	Positive	Positive	NA	S. aureus	Negative	Positive	IV	R	R	R	R	R	S	S	S	S	S	S	S	S	MRSA	t064	11-19-12-05-17-34-24-34-22-25
27	R02-1	26/5/2011	Nasopharynx	Positive	Positive	beta	Positive	Positive	Positive	Positive	NA	S. aureus	Negative	Positive	IV	R	R	R	R	R	R	S	R	S	S	S	S	S	MRSA	NT
28	R020-1	31/5/2011	Nasopharynx	Positive	Positive	beta	Positive	Positive	Positive	Positive	NA	S. aureus	Negative	Positive	IV	R	R	S	R	S	R	R	S	S	S	S	S	S	MRSA
29	R030-1	31/5/2011	Nasopharynx	Positive	Positive	beta	Positive	Positive	Positive	Positive	NA	S. aureus	Negative	Positive	I	R	R	R	R	R	R	R	R	S	S	S	S	S	MRSA
30	R0300-1	31/5/2011	Nasopharynx	Positive	Positive	beta	Positive	Positive	Positive	Positive	NA	S. aureus	Negative	Positive	IV	R	R	R	R	R	R	S	S	S	S	S	S	S	MRSA
31	R040-1	31/5/2011	Nasopharynx	Positive	Positive	beta	Positive	Positive	Positive	Positive	NA	S. aureus	Negative	Positive	V	R	R	R	R	R	R	R	R	S	S	S	S	S	MRSA
32	R06-1	31/5/2011	Nasopharynx	Positive	Positive	beta	Positive	Positive	Positive	Positive	NA	S. aureus	Negative	Positive	IV	R	R	R	R	R	S	R	S	S	S	S	S	S	MRSA	t064	11-19-12-05-17-34-24-34-22-25
33	R08-1	31/5/2011	Nasopharynx	Positive	Positive	beta	Positive	Positive	Positive	Positive	NA	S. aureus	Positive	Positive	IV	R	R	R	R	R	R	R	S	S	S	S	S	S	MRSA	t064	11-19-12-05-17-34-24-34-22-25
34	R10-1	2011-02-06	Nasopharynx	Positive	Positive	beta	Positive	Positive	Positive	Positive	NA	S. aureus	Negative	Positive	I	R	R	R	R	R	R	S	R	S	S	S	S	S	MRSA	t12939	361-20-22-362-17-17-17-17
35	R110-1	2011-02-06	Nasopharynx	Positive	Positive	beta	Positive	Positive	Positive	Positive	NA	S. aureus	Positive	Positive	I	R	R	R	R	R	S	S	S	S	S	S	S	S	MRSA	NT
36	R160-1	2011-08-06	Nasopharynx	Positive	Positive	beta	Positive	Positive	Positive	Positive	NA	S. aureus	Negative	Positive	II	R	R	R	R	R	S	S	S	S	S	S	S	S	MRSA	t002	26-23-17-34-17-20-17-12-17-16
37	R17-1	2011-08-06	Nasopharynx	Positive	Positive	beta	Positive	Positive	Positive	Positive	NA	S. aureus	Negative	Positive	II	R	R	R	R	S	S	I	S	S	S	S	S	S	MRSA	t037	15-12-16-02-25-17-24
38	R18-1	16/6/2011	Nasopharynx	Positive	Positive	beta	Positive	Positive	Negative	Positive	S. aureus	S. aureus	Negative	Positive	IV	R	R	R	S	R	R	S	R	S	S	S	S	S	MRSA
39	R19-1	16/6/2011	Nasopharynx	Positive	Positive	beta	Positive	Positive	Positive	Positive	NA	S. aureus	Negative	Positive	I	R	R	R	R	R	R	R	S	S	S	S	S	S	MRSA
40	R20-1	23/6/2011	Nasopharynx	Positive	Positive	beta	Positive	Positive	Positive	Positive	NA	S. aureus	Negative	Positive	IV	R	R	I	R	R	R	R	S	S	S	S	S	S	MRSA	t064	11-19-12-05-17-34-24-34-22-25
41	R220-1	23/6/2011	Nasopharynx	Positive	Positive	beta	Positive	Positive	Positive	Positive	NA	S. aureus	Negative	Positive	I	R	R	R	R	R	S	R	S	S	S	S	S	S	MRSA	NT
42	R26A-1	29/6/2011	Nasopharynx	Positive	Positive	beta	Positive	Positive	Positive	Positive	NA	S. aureus	Negative	Positive	IV	R	R	R	R	R	S	S	R	S	S	S	S	S	MRSA	t064	11-19-12-05-17-34-24-34-22-25
43	K2283	29/6/2011	Nasopharynx	Positive	Positive	beta	Positive	Positive	Positive	Positive	NA	S. aureus	Negative	Positive	I	R	R	S	S	S	S	S	R	S	R	S	S	S	MRSA	t037	15-12-16-02-25-17-24
44	R-14	2011-08-06	Nasopharynx	Positive	Positive	beta	Positive	Positive	Positive	Positive	NA	S. aureus	Negative	Positive	I	R	R	R	R	S	S	S	S	S	S	S	S	S	MRSA	t037	15-12-16-2-25-17-24
45	R-27	29/6/2011	Nasopharynx	Positive	Positive	beta	Positive	Positive	Positive	Positive	NA	S. aureus	Positive	Positive	IV	R	R	R	S	R	S	S	S	S	S	S	S	S	MRSA	t064	11-19-12-05-17-34-24-34-22-25
46	72	2011-04-03	Nasopharynx	Positive	Positive	beta	Positive	Positive	Positive	Positive	NA	S. aureus	Negative	Negative	NA	S	R	R	S	R	S	S	S	S	S	S	S	S	MSSA	t002	26-23-17-34-17-20-17-12-17-16
47	124	2011-04-03	Nasopharynx	Positive	Positive	beta	Positive	Positive	Positive	Positive	NA	S. aureus	Positive	Negative	NA	S	R	R	S	S	S	S	R	S	S	S	S	S	MSSA
48	128	2011-04-03	Nasopharynx	Positive	Positive	beta	Positive	Positive	Positive	Positive	NA	S. aureus	Negative	Negative	NA	S	R	R	S	S	S	S	S	S	S	S	S	S	MSSA	NT
49	136	2011-10-03	Nasopharynx	Positive	Positive	beta	Positive	Positive	Positive	Negative	S. aureus	S. aureus	Negative	Negative	NA	S	R	R	S	S	S	S	S	S	S	S	S	S	MSSA	t645	14-44-13-12-17-23-18-17
50	142	2011-10-03	Nasopharynx	Positive	Positive	beta	Positive	Positive	Positive	Negative	S. aureus	S. aureus	Negative	Negative	NA	S	R	R	S	S	S	S	S	S	S	S	S	S	MSSA	t645	14-44-13-12-17-23-18-17
51	160	2011-10-03	Nasopharynx	Positive	Positive	beta	Positive	Positive	Positive	Positive	NA	S. aureus	Negative	Negative	NA	S	R	R	R	S	S	S	S	S	S	S	S	S	MSSA	t002	26-23-17-34-17-20-17-12-17-16
52	182	2011-10-03	Nasopharynx	Positive	Positive	beta	Positive	Positive	Positive	Positive	NA	S. aureus	Negative	Negative	NA	S	R	R	S	S	R	S	S	S	S	S	S	S	MSSA	t645	14-44-13-12-17-23-18-17
53	213	2011-10-03	Nasopharynx	Positive	Positive	beta	Positive	Positive	Positive	Positive	NA	S. aureus	Negative	Negative	NA	S	R	R	S	R	S	S	S	S	S	S	S	S	MSSA	t002	26-23-17-34-17-20-17-12-17-16
54	353	2011-10-03	Nasopharynx	Positive	Positive	beta	Positive	Positive	Positive	Positive	NA	S. aureus	Negative	Negative	NA	S	S	R	R	S	R	S	S	S	S	S	S	S	MSSA	t3662	04-12-41-20-17-12-48-41
55	993	2011-10-03	Nasopharynx	Positive	Positive	beta	Positive	Positive	Negative	Positive	S. aureus	S. aureus	Negative	Negative	NA	S	R	R	S	S	S	R	S	S	S	S	S	S	MSSA	t318	15-12-16-16-02-16-02-25-17-24
56	1243	16/3/2011	Nasopharynx	Positive	Positive	beta	Positive	Positive	Positive	Positive	NA	S. aureus	Negative	Negative	NA	S	R	S	S	S	S	S	S	S	S	S	S	S	MSSA	t002	26-23-17-34-17-20-17-12-17-16
57	3050	24/3/2011	Nasopharynx	Positive	Positive	beta	Positive	Positive	Positive	Positive	NA	S. aureus	Negative	Negative	NA	S	R	R	S	R	S	S	S	S	S	S	S	S	MSSA	NT
58	206B	24/3/2011	Nasopharynx	Positive	Positive	beta	Positive	Positive	Positive	Positive	NA	S. aureus	Negative	Negative	NA	S	R	R	S	S	R	R	S	S	S	S	S	S	MSSA	NT
59	298C	24/3/2011	Nasopharynx	Positive	Positive	beta	Positive	Positive	Positive	Positive	NA	S. aureus	Negative	Negative	NA	S	R	S	S	S	S	S	S	S	S	S	S	S	MSSA	NT
60	302A	30/3/2011	Nasopharynx	Positive	Positive	beta	Positive	Positive	Positive	Positive	NA	S. aureus	Negative	Negative	NA	S	R	R	S	S	S	S	S	S	S	S	S	S	MSSA	NT
61	K-1000	30/3/2011	Nasopharynx	Positive	Positive	beta	Positive	Positive	Positive	Positive	NA	S. aureus	Negative	Negative	NA	S	R	S	S	S	S	S	S	S	S	S	S	S	MSSA	t4353	07-23-12-21-21-12-17-20-17-12-17
62	K-1018	30/3/2011	Nasopharynx	Positive	Positive	beta	Positive	Positive	Positive	Negative	S. aureus	S. aureus	Negative	Negative	NA	S	S	R	S	S	S	S	S	S	S	S	S	S	MSSA	t4353	07-23-12-21-21-12-17-20-17-12-17
63	K-1026	2011-06-04	Nasopharynx	Positive	Positive	beta	Positive	Positive	Positive	Positive	NA	S. aureus	Negative	Negative	NA	S	R	S	S	S	R	R	S	S	S	S	S	S	MSSA	t645	14-44-13-12-17-23-18-17
64	K-1036	2011-06-04	Nasopharynx	Positive	Positive	beta	Positive	Positive	Positive	Positive	NA	S. aureus	Negative	Negative	NA	S	S	R	S	S	S	S	S	S	S	S	S	S	MSSA	*Unknown	7-2-65-2-65-24-24-65-17-25
65	K-1044	2011-06-04	Nasopharynx	Positive	Positive	beta	Positive	Positive	Positive	Positive	NA	S. aureus	Negative	Negative	NA	S	R	R	R	S	R	R	S	S	S	S	S	S	MSSA	t4353	07-23-12-21-21-12-17-20-17-12-17
66	K-1083	14/4/2011	Nasopharynx	Positive	Positive	beta	Positive	Positive	Positive	Positive	NA	S. aureus	Negative	Negative	NA	S	R	R	S	S	S	S	S	S	S	S	S	S	MSSA	t645	14-44-13-12-17-23-18-17
67	K-1104	14/4/2011	Nasopharynx	Positive	Positive	beta	Positive	Positive	Positive	Positive	NA	S. aureus	Negative	Negative	NA	S	R	R	S	R	R	S	S	S	S	S	S	S	MSSA	*Unknown	7-2-65-2-65-24-24-65-17-25
68	K-11076	14/4/2011	Nasopharynx	Positive	Positive	beta	Positive	Positive	Positive	Positive	NA	S. aureus	Positive	Negative	NA	S	S	R	S	S	S	S	S	S	S	S	S	S	MSSA
69	K-1107C	21/4/2011	Nasopharynx	Positive	Positive	beta	Positive	Positive	Positive	Negative	S. aureus	S. aureus	Negative	Negative	NA	S	S	R	S	S	S	S	S	S	S	S	S	S	MSSA	NT
70	K-1113	21/4/2011	Nasopharynx	Positive	Positive	beta	Positive	Positive	Positive	Positive	NA	S. aureus	Negative	Negative	NA	S	R	S	S	S	S	S	S	S	S	S	S	S	MSSA
71	K-1301	21/4/2011	Nasopharynx	Positive	Positive	beta	Positive	Positive	Positive	Negative	S. aureus	S. aureus	Negative	Negative	NA	S	R	R	R	S	S	S	S	S	S	S	S	S	MSSA
72	K-1357	21/4/2011	Nasopharynx	Positive	Positive	beta	Positive	Positive	Positive	Positive	NA	S. aureus	Negative	Negative	NA	S	R	R	S	R	S	S	S	S	S	S	S	S	MSSA	NT
73	K-137	21/4/2011	Nasopharynx	Positive	Positive	beta	Positive	Positive	Positive	Positive	NA	S. aureus	Negative	Negative	NA	S	R	R	R	S	S	R	S	S	S	S	S	S	MSSA	NT
74	K-163	21/4/2011	Nasopharynx	Positive	Positive	beta	Positive	Positive	Positive	Positive	NA	S. aureus	Negative	Negative	NA	S	R	R	R	R	R	S	S	S	S	S	S	S	MSSA
75	K-224	21/4/2011	Nasopharynx	Positive	Positive	beta	Positive	Positive	Positive	Positive	NA	S. aureus	Negative	Negative	NA	S	R	S	R	S	S	S	S	S	S	S	S	S	MSSA	t4353	07-23-12-21-21-12-17-20-17-12-17
76	K-229B	21/4/2011	Nasopharynx	Positive	Positive	beta	Positive	Positive	Positive	Positive	NA	S. aureus	Negative	Negative	NA	S	R	R	S	S	S	R	S	S	S	S	S	S	MSSA
77	K-251	30/4/2011	Nasopharynx	Positive	Positive	beta	Positive	Positive	Positive	Positive	NA	S. aureus	Negative	Negative	NA	S	R	R	S	S	S	S	S	S	S	S	S	S	MSSA	t4353	07-23-12-21-21-12-17-20-17-12-17
78	K-260	30/4/2011	Nasopharynx	Positive	Positive	beta	Positive	Positive	Positive	Positive	NA	S. aureus	Negative	Negative	NA	S	R	R	R	S	S	S	S	S	S	S	S	S	MSSA	t1456	08-16-02-25
79	K-268	30/4/2011	Nasopharynx	Positive	Positive	beta	Positive	Positive	Positive	Positive	NA	S. aureus	Negative	Negative	NA	S	R	R	S	R	S	S	S	S	S	S	S	S	MSSA	t4353	07-23-12-21-21-12-17-20-17-12-17
80	K-277	30/4/2011	Nasopharynx	Positive	Positive	beta	Positive	Positive	Positive	Positive	NA	S. aureus	Negative	Negative	NA	S	R	R	S	S	R	S	S	S	S	S	S	S	MSSA	t4353	07-23-12-21-21-12-17-20-17-12-17
81	K-281	30/4/2011	Nasopharynx	Positive	Positive	beta	Positive	Positive	Positive	Positive	NA	S. aureus	Negative	Negative	NA	S	R	S	R	R	I	S	S	S	S	S	S	S	MSSA	NT
82	K-282	30/4/2011	Nasopharynx	Positive	Positive	beta	Positive	Positive	Positive	Positive	NA	S. aureus	Negative	Negative	NA	S	R	R	S	S	S	R	S	S	S	S	S	S	MSSA
83	K-287	30/4/2011	Nasopharynx	Positive	Positive	beta	Positive	Positive	Positive	Positive	NA	S. aureus	Negative	Negative	NA	S	R	R	S	S	S	S	S	S	S	S	S	S	MSSA	t4353	07-23-12-21-21-12-17-20-17-12-17
84	K-294	2011-05-05	Nasopharynx	Positive	Positive	beta	Positive	Positive	Negative	Positive	S. aureus	S. aureus	Negative	Negative	NA	S	R	S	S	S	S	R	S	S	S	S	S	S	MSSA	NT
85	K-296	2011-05-05	Nasopharynx	Positive	Positive	beta	Positive	Positive	Positive	Positive	NA	S. aureus	Negative	Negative	NA	S	R	R	R	R	S	S	S	S	S	S	S	S	MSSA	t002	r26:r23:r17:r34:r17:r20:r17:r12:r17:r16
86	K-301	2011-05-05	Nasopharynx	Positive	Positive	beta	Positive	Positive	Positive	Positive	NA	S. aureus	Negative	Negative	NA	S	R	R	S	S	S	S	S	S	S	S	S	S	MSSA	t4353	07-23-12-21-21-12-17-20-17-12-17
87	K-312	2011-05-05	Nasopharynx	Positive	Positive	beta	Positive	Positive	Positive	Positive	NA	S. aureus	Negative	Negative	NA	S	R	R	S	S	S	R	S	S	S	S	S	S	MSSA	NT
88	K-32	2011-05-05	Nasopharynx	Positive	Positive	beta	Positive	Positive	Positive	Negative	S. aureus	S. aureus	Negative	Negative	NA	S	R	R	S	S	S	S	S	S	S	S	S	S	MSSA	t064	11-19-12-05-17-34-24-34-22-25
89	K-330	2011-05-05	Nasopharynx	Positive	Positive	beta	Positive	Positive	Positive	Positive	NA	S. aureus	Negative	Negative	NA	S	R	R	S	S	S	R	S	S	S	S	S	S	MSSA
90	K-34	2011-10-05	Nasopharynx	Positive	Positive	beta	Positive	Positive	Positive	Positive	NA	S. aureus	Negative	Negative	NA	S	S	I	S	S	S	R	S	S	S	S	S	S	MSSA
91	K-341	2011-10-05	Nasopharynx	Positive	Positive	beta	Positive	Positive	Positive	Positive	NA	S. aureus	Negative	Negative	NA	S	R	R	S	S	S	S	S	S	S	S	S	S	MSSA
92	K-35	2011-10-05	Nasopharynx	Positive	Positive	beta	Positive	Positive	Positive	Positive	NA	S. aureus	Negative	Negative	NA	S	S	R	S	S	S	S	S	S	S	S	S	S	MSSA
93	K-351	2011-10-05	Nasopharynx	Positive	Positive	beta	Positive	Positive	Positive	Positive	NA	S. aureus	Negative	Negative	NA	S	R	R	S	S	S	R	S	S	S	S	S	S	MSSA
94	K-37A	2011-10-05	Nasopharynx	Positive	Positive	beta	Positive	Positive	Positive	Negative	S. aureus	S. aureus	Negative	Negative	NA	S	R	S	S	S	I	S	S	S	S	S	S	S	MSSA
95	K-40	19/5/2011	Nasopharynx	Positive	Positive	beta	Positive	Positive	Positive	Negative	S. aureus	S. aureus	Negative	Negative	NA	S	R	S	S	S	S	S	S	S	S	S	S	S	MSSA	NT
96	K-418B	19/5/2011	Nasopharynx	Positive	Positive	beta	Positive	Positive	Positive	Positive	NA	S. aureus	Negative	Negative	NA	S	R	R	S	S	S	S	S	S	S	S	S	S	MSSA
97	K-421	19/5/2011	Nasopharynx	Positive	Positive	beta	Positive	Positive	Positive	Positive	NA	S. aureus	Negative	Negative	NA	S	S	R	S	S	S	S	S	S	S	S	S	S	MSSA
98	K-422	19/5/2011	Nasopharynx	Positive	Positive	beta	Positive	Positive	Positive	Positive	NA	S. aureus	Negative	Negative	NA	S	R	R	S	R	S	S	S	S	S	S	S	S	MSSA	*Unknown	7-12-12-16-16
99	K-429	19/5/2011	Nasopharynx	Positive	Positive	beta	Positive	Positive	Positive	Positive	NA	S. aureus	Negative	Negative	NA	S	R	R	R	S	R	S	S	S	S	S	S	S	MSSA	NT
100	K-445	19/5/2011	Nasopharynx	Positive	Positive	beta	Positive	Positive	Positive	Positive	NA	S. aureus	Negative	Negative	NA	S	R	R	R	R	S	S	S	S	S	S	S	S	MSSA
101	K-50	19/5/2011	Nasopharynx	Positive	Positive	beta	Positive	Positive	Positive	Positive	NA	S. aureus	Negative	Negative	NA	S	S	R	S	S	S	R	S	S	S	S	S	S	MSSA
102	K-510B	19/5/2011	Nasopharynx	Positive	Positive	beta	Positive	Positive	Positive	Positive	NA	S. aureus	Negative	Negative	NA	S	R	R	S	R	S	S	S	S	S	S	S	S	MSSA	t078	04-21-12-41-20-17-12-12-17
103	K-524	19/5/2011	Nasopharynx	Positive	Positive	beta	Positive	Positive	Positive	Positive	NA	S. aureus	Negative	Negative	NA	S	R	R	R	S	R	S	S	S	S	S	S	S	MSSA	NT
104	K-541	19/5/2011	Nasopharynx	Positive	Positive	beta	Positive	Positive	Positive	Positive	NA	S. aureus	Negative	Negative	NA	S	R	R	S	S	R	R	S	S	S	S	S	S	MSSA	NT
105	K-614	19/5/2011	Nasopharynx	Positive	Positive	beta	Positive	Positive	Positive	Positive	NA	S. aureus	Positive	Negative	NA	S	R	R	R	S	S	R	S	S	S	S	S	S	MSSA
106	K-628C	19/5/2011	Nasopharynx	Positive	Positive	beta	Positive	Positive	Positive	Positive	NA	S. aureus	Negative	Negative	NA	S	R	R	S	S	S	S	S	S	S	S	S	S	MSSA
107	K-631	26/5/2011	Nasopharynx	Positive	Positive	beta	Positive	Positive	Negative	Positive	S. aureus	S. aureus	Negative	Negative	NA	S	R	R	S	S	R	R	S	S	S	S	S	S	MSSA	t645	14-44-13-12-17-23-18-17
108	K-652	26/5/2011	Nasopharynx	Positive	Positive	beta	Positive	Positive	Positive	Positive	NA	S. aureus	Positive	Negative	NA	S	R	R	S	R	R	I	S	S	S	S	S	S	MSSA
109	K-6520	26/5/2011	Nasopharynx	Positive	Positive	beta	Positive	Positive	Positive	Positive	NA	S. aureus	Negative	Negative	NA	S	R	R	S	S	S	S	S	S	S	S	S	S	MSSA	t645	14-44-13-12-17-23-18-17
110	K-663	26/5/2011	Nasopharynx	Positive	Positive	beta	Positive	Positive	Positive	Positive	NA	S. aureus	Negative	Negative	NA	S	R	R	S	S	S	R	S	S	S	S	S	S	MSSA	t078	04-21-12-41-20-17-12-12-17
111	K-664C	26/5/2011	Nasopharynx	Positive	Positive	beta	Positive	Positive	Positive	Positive	NA	S. aureus	Negative	Negative	NA	S	R	R	S	R	S	S	S	S	S	S	S	S	MSSA	t10394	08-16-02-25-02-25-24-65-17-25
112	K-685C	26/5/2011	Nasopharynx	Positive	Positive	beta	Positive	Positive	Positive	Positive	NA	S. aureus	Negative	Negative	NA	S	R	R	R	S	R	S	S	S	S	S	S	S	MSSA
113	K-693	26/5/2011	Nasopharynx	Positive	Positive	beta	Positive	Positive	Positive	Positive	NA	S. aureus	Negative	Negative	NA	S	R	R	S	S	S	R	S	S	S	S	S	S	MSSA	t1476	11-10-17-34-24-34-22-25
114	K-741	26/5/2011	Nasopharynx	Positive	Positive	beta	Positive	Positive	Positive	Positive	NA	S. aureus	Negative	Negative	NA	S	R	R	S	S	S	S	S	S	S	S	S	S	MSSA	t355	07-56-12-17-16-16-33-31-57-12
115	K-87	26/5/2011	Nasopharynx	Positive	Positive	beta	Positive	Positive	Positive	Positive	NA	S. aureus	Negative	Negative	NA	S	R	R	S	S	S	R	S	S	S	S	S	S	MSSA
116	K-901	26/5/2011	Nasopharynx	Positive	Positive	beta	Positive	Positive	Positive	Positive	NA	S. aureus	Negative	Negative	NA	S	R	S	S	S	S	S	S	S	S	S	S	S	MSSA	t645	14-44-13-12-17-23-18-17
117	K-931	26/5/2011	Nasopharynx	Positive	Positive	beta	Positive	Positive	Positive	Positive	NA	S. aureus	Negative	Negative	NA	S	S	R	S	S	R	S	S	S	S	S	S	S	MSSA
118	K-992	26/5/2011	Nasopharynx	Positive	Positive	beta	Positive	Positive	Positive	Positive	NA	S. aureus	Negative	Negative	NA	S	R	R	S	S	S	S	S	S	S	S	S	S	MSSA
119	NR-08-10	26/5/2011	Nasopharynx	Positive	Positive	beta	Positive	Negative	Positive	Positive	S. aureus	S. aureus	Negative	Negative	NA	S	R	R	S	R	S	S	S	S	S	S	S	S	MSSA	t2168	34-17-20-17-12-17-16
120	R-01	26/5/2011	Nasopharynx	Positive	Positive	beta	Positive	Positive	Positive	Positive	NA	S. aureus	Negative	Negative	NA	S	R	R	S	S	S	S	S	S	S	S	S	S	MSSA	t064	11-19-12-05-17-34-24-34-22-25
121	R-010	26/5/2011	Nasopharynx	Positive	Positive	beta	Positive	Positive	Positive	Positive	NA	S. aureus	Negative	Negative	NA	S	R	R	S	S	R	R	S	S	S	S	S	S	MSSA
122	R-03	31/5/2011	Nasopharynx	Positive	Positive	beta	Positive	Positive	Positive	Positive	NA	S. aureus	Positive	Negative	NA	S	R	S	R	S	S	S	S	S	S	S	S	S	MSSA	NT
123	R-04	31/5/2011	Nasopharynx	Positive	Positive	beta	Positive	Positive	Positive	Positive	NA	S. aureus	Positive	Negative	NA	S	R	R	R	R	S	S	S	S	S	S	S	S	MSSA	t645	14-44-13-12-17-23-18-17
124	R-05	31/5/2011	Nasopharynx	Positive	Positive	beta	Positive	Positive	Positive	Negative	S. aureus	S. aureus	Negative	Negative	NA	S	R	R	S	S	S	S	S	S	S	S	S	S	MSSA
125	R-07	31/5/2011	Nasopharynx	Positive	Positive	beta	Positive	Positive	Positive	Positive	NA	S. aureus	Negative	Negative	NA	S	R	R	S	S	S	S	S	I	S	S	S	S	MSSA
126	R-09	31/5/2011	Nasopharynx	Positive	Positive	beta	Positive	Positive	Positive	Positive	NA	S. aureus	Negative	Negative	NA	S	R	I	R	S	S	R	S	S	S	S	S	S	MSSA
127	R-11	2011-02-06	Nasopharynx	Positive	Positive	beta	Positive	Positive	Positive	Positive	NA	S. aureus	Positive	Negative	NA	S	R	R	S	R	S	S	S	S	S	S	S	S	MSSA
128	R-12	2011-02-06	Nasopharynx	Positive	Positive	beta	Positive	Positive	Positive	Positive	NA	S. aureus	Negative	Negative	NA	S	R	R	S	R	R	S	S	S	S	S	S	S	MSSA	t3092	07-23-12-21-12-17-20-17-12-17
129	R-13	2011-02-06	Nasopharynx	Positive	Positive	beta	Positive	Positive	Positive	Positive	NA	S. aureus	Positive	Negative	NA	S	R	R	S	S	R	R	S	S	S	S	S	S	MSSA	t645	14-44-13-12-17-23-18-17
130	R-15	2011-08-06	Nasopharynx	Positive	Positive	beta	Positive	Positive	Positive	Positive	NA	S. aureus	Negative	Negative	NA	S	R	R	S	S	S	S	S	S	S	S	S	S	MSSA	t064	11-19-12-05-17-34-24-34-22-25
131	R-16	2011-08-06	Nasopharynx	Positive	Positive	beta	Positive	Positive	Positive	Positive	NA	S. aureus	Negative	Negative	NA	S	S	S	S	S	S	S	S	S	S	S	S	S	MSSA
132	R-180	16/6/2011	Nasopharynx	Positive	Positive	beta	Positive	Positive	Positive	Negative	S. aureus	S. aureus	Negative	Negative	NA	S	S	S	S	S	S	S	S	S	S	S	S	S	MSSA	NT
133	R-190	23/6/2011	Nasopharynx	Positive	Positive	beta	Positive	Positive	Positive	Negative	S. aureus	S. aureus	Negative	Negative	NA	S	R	R	S	S	S	S	I	S	S	S	S	S	MSSA
134	R-200	23/6/2011	Nasopharynx	Positive	Positive	beta	Positive	Positive	Positive	Positive	NA	S. aureus	Negative	Negative	NA	S	R	R	S	R	S	S	S	S	S	S	S	S	MSSA	t002	26-23-17-34-17-20-17-12-17-16
135	R-21	23/6/2011	Nasopharynx	Positive	Positive	beta	Positive	Positive	Positive	Positive	NA	S. aureus	Negative	Negative	NA	S	R	R	R	S	R	S	S	S	S	S	S	S	MSSA	*Unknown	11-19-12-2-16-34-24-34-639
136	R-22A	23/6/2011	Nasopharynx	Positive	Positive	beta	Positive	Positive	Positive	Positive	NA	S. aureus	Positive	Negative	NA	S	R	S	S	S	S	S	S	S	S	S	S	S	MSSA	t645	14-44-13-12-17-23-18-17
137	R-23	23/6/2011	Nasopharynx	Positive	Positive	beta	Positive	Positive	Positive	Positive	NA	S. aureus	Negative	Negative	NA	S	R	R	S	S	S	S	S	S	S	S	S	S	MSSA	t064	11-19-12-05-17-34-24-34-22-25
138	R-25	23/6/2011	Nasopharynx	Positive	Positive	beta	Positive	Positive	Positive	Positive	NA	S. aureus	Negative	Negative	NA	S	R	R	S	R	R	S	S	S	S	S	S	S	MSSA	t064	11-19-12-05-17-34-24-34-22-25
139	R-26B	29/6/2011	Nasopharynx	Positive	Positive	beta	Positive	Positive	Negative	Positive	S. aureus	S. aureus	Negative	Negative	NA	S	R	R	S	S	S	S	S	S	S	S	S	S	MSSA
140	R-28D	29/6/2011	Nasopharynx	Positive	Positive	beta	Positive	Positive	Positive	Positive	NA	S. aureus	Negative	Negative	NA	S	R	R	S	S	S	R	S	S	S	S	S	S	MSSA	t213	r07:r23:r12:r21:r24:r33:r22:r17
141	R-716	29/6/2011	Nasopharynx	Positive	Positive	beta	Positive	Positive	Positive	Positive	NA	S. aureus	Negative	Negative	NA	S	S	S	S	S	S	S	S	S	S	S	S	S	MSSA	t064	11-19-12-05-17-34-24-34-22-25
142	K277-1	2011-02-07	Nasopharynx	Positive	Positive	beta	Positive	Positive	Positive	Positive	NA	S. aureus	Negative	Negative	NA	S	R	I	R	R	S	S	I	R	R	S	S	S	MSSA
143	K251	2011-02-07	Nasopharynx	Positive	Positive	beta	Positive	Positive	Positive	Positive	NA	S. aureus	Negative	Negative	NA	S	R	I	R	R	S	S	I	R	R	S	S	S	MSSA
144	K1064	2011-02-07	Nasopharynx	Positive	Positive	beta	Positive	Positive	Positive	Positive	NA	S. aureus	Negative	Negative	NA	S	R	I	R	R	S	S	I	R	R	S	S	S	MSSA
Total positive/R (%)													19 (14)	45 (31.3)		45 (31.3)	131 (91)	119 (82.6)	54 (37.5)	57 (39.5)	47 (32.6)	48 (33.3)	17 (11.8)	3 (2.1)	4 (2.8)	0 (0)	0 (0)	0 (0)	45 (31.3)
																														*Unknown; unique spa repeat that do not exist in Ridom database at time of search (March, 2018)
																														NT: Not type-able i.e. no repeat in database despite repeat sequencing

## Sheet: Repeats-with-unknown-SpaTypes
#	Isolate ID	Species identifcation	Remark	PVL	mecA	SCCmec type	FOX	PEN	TET	SXT	ERY	CHL	GEN	CIP	CLI	MUP	RIF	VAN	LZD	Spa type (where applicable)	Spa repeat; according to http://spatyper.fortinbras.us/
1	K-422	S. aureus	MSSA	Negative	Negative	NA	S	R	R	S	R	S	S	S	S	S	S	S	S	*Unknown	7-12-12-16-16
2	K-1104	S. aureus	MSSA	Negative	Negative	NA	S	R	R	S	R	R	S	S	S	S	S	S	S	*Unknown	7-2-65-2-65-24-24-65-17-25
3	R-21	S. aureus	MSSA	Negative	Negative	NA	S	R	R	R	S	R	S	S	S	S	S	S	S	*Unknown	11-19-12-2-16-34-24-34-639
4	K-1036	S. aureus	MSSA	Negative	Negative	NA	S	S	R	S	S	S	S	S	S	S	S	S	S	*Unknown	7-2-65-2-65-24-24-65-17-25

## Sheet: Antibiotypes
	The antibiotypes of MSSA and MRSA isolates, and their relationship with Spa types and PFGE groups (where applicable)
	MSSA (n=99)
	Isolate #	Antibiotype	FOX	PEN	TET	SXT	ERY	CHL	GEN	CIP	CLI	MUP	RIF	VAN	LZD	MDR	Spa type	SCCmec	PFGE cluster (where applicable)	Number of isolates showing pattern
1	K32	S1	S	R	R	S	S	S	S	S	S	S	S	S	S	Yes	t064	NA		17 (17.2%)
2	R01	S1	S	R	R	S	S	S	S	S	S	S	S	S	S	No	t064	NA
3	R15	S1	S	R	R	S	S	S	S	S	S	S	S	S	S	No	t064	NA	J
4	R23	S1	S	R	R	S	S	S	S	S	S	S	S	S	S	No	t064	NA	C
5	K251	S1	S	R	R	S	S	S	S	S	S	S	S	S	S	Yes	t4353	NA
6	K287	S1	S	R	R	S	S	S	S	S	S	S	S	S	S	Yes	t4353	NA
7	K301	S1	S	R	R	S	S	S	S	S	S	S	S	S	S	Yes	t4353	NA
8	128	S1	S	R	R	S	S	S	S	S	S	S	S	S	S	No	t645	NA
9	136	S1	S	R	R	S	S	S	S	S	S	S	S	S	S	No	t645	NA
10	142	S1	S	R	R	S	S	S	S	S	S	S	S	S	S	No	t355	NA
11	K741	S1	S	R	R	S	S	S	S	S	S	S	S	S	S	No	NT	NA
12	302A	S1	S	R	R	S	S	S	S	S	S	S	S	S	S	No	NT	NA
13	K312	S1	S	R	R	S	S	S	S	S	S	S	S	S	S	Yes	NT	NA
14	K992	S1	S	R	R	S	S	S	S	S	S	S	S	S	S	No	ND	NA	B
15	R05	S1	S	R	R	S	S	S	S	S	S	S	S	S	S	No	ND	NA
16	K418B	S1	S	R	R	S	S	S	S	S	S	S	S	S	S	No	ND	NA
17	R26B	S1	S	R	R	S	S	S	S	S	S	S	S	S	S	No	ND	NA	D
				PEN	TET
18	72	S2	S	R	R	S	R	S	S	S	S	S	S	S	S	Yes	t002	NA		11 (11.1%)
19	213	S2	S	R	R	S	R	S	S	S	S	S	S	S	S	Yes	t002	NA
20	R200	S2	S	R	R	S	R	S	S	S	S	S	S	S	S	Yes	t002	NA
21	K1083	S2	S	R	R	S	R	S	S	S	S	S	S	S	S	Yes	t645	NA
22	K510B	S2	S	R	R	S	R	S	S	S	S	S	S	S	S	Yes	t078	NA
23	K268	S2	S	R	R	S	R	S	S	S	S	S	S	S	S	Yes	t4353	NA
24	NR0810	S2	S	R	R	S	R	S	S	S	S	S	S	S	S	Yes	t2168	NA	I
25	K422	S2	S	R	R	S	R	S	S	S	S	S	S	S	S	Yes	Unknown	NA
26	3050	S2	S	R	R	S	R	S	S	S	S	S	S	S	S	Yes	NT	NA
27	K1357	S2	S	R	R	S	R	S	S	S	S	S	S	S	S	Yes	NT	NA	B
28	R11	S2	S	R	R	S	R	S	S	S	S	S	S	S	S	Yes	ND	NA	C
				PEN	TET		ERY
29	993	S3	S	R	R	S	S	S	R	S	S	S	S	S	S	Yes	t318	NA	I	9 (9.1%)
30	R28D	S3	S	R	R	S	S	S	R	S	S	S	S	S	S	Yes	t213	NA	G
31	K693	S3	S	R	R	S	S	S	R	S	S	S	S	S	S	Yes	t1476	NA
32	K330	S3	S	R	R	S	S	S	R	S	S	S	S	S	S	Yes	ND	NA
33	K341	S3	S	R	R	S	S	S	R	S	S	S	S	S	S	Yes	ND	NA	E
34	K351	S3	S	R	R	S	S	S	R	S	S	S	S	S	S	Yes	ND	NA
35	K229B	S3	S	R	R	S	S	S	R	S	S	S	S	S	S	Yes	ND	NA
36	K87	S3	S	R	R	S	S	S	R	S	S	S	S	S	S	Yes	ND	NA
37	K282	S3	S	R	R	S	S	S	R	S	S	S	S	S	S	No	ND	NA
				PEN	TET				GEN
38	1243	S4	S	R	S	S	S	S	S	S	S	S	S	S	S	No	t002	NA	A	6 (6.1%)
39	K901	S4	S	R	S	S	S	S	S	S	S	S	S	S	S	No	t645	NA
40	K1000	S4	S	R	S	S	S	S	S	S	S	S	S	S	S	No	t4353	NA	I
41	K1113	S4	S	R	S	S	S	S	S	S	S	S	S	S	S	No	ND	NA
42	K40	S4	S	R	S	S	S	S	S	S	S	S	S	S	S	No	NT	NA
43	298C	S4	S	R	S	S	S	S	S	S	S	S	S	S	S	No	NT	NA
				PEN
44	K1018	S5	S	S	R	S	S	S	S	S	S	S	S	S	S	No	t4353	NA		6 (6.1%)
45	K1036	S5	S	S	R	S	S	S	S	S	S	S	S	S	S	No	Unknown	NA
46	K1107C	S5	S	S	R	S	S	S	S	S	S	S	S	S	S	No	NT	NA
47	K11076	S5	S	S	R	S	S	S	S	S	S	S	S	S	S	No	ND	NA
48	K35	S5	S	S	R	S	S	S	S	S	S	S	S	S	S	No	ND	NA
49	K421	S5	S	S	R	S	S	S	S	S	S	S	S	S	S	No	ND	NA
					TET
50	R13	S6	S	R	R	S	S	R	R	S	S	S	S	S	S	Yes	t645	NA		4 (4%)
51	K541	S6	S	R	R	S	S	R	R	S	S	S	S	S	S	Yes	NT	NA
52	206B	S6	S	R	R	S	S	R	R	S	S	S	S	S	S	Yes	NT	NA
53	R010	S6	S	R	R	S	S	R	R	S	S	S	S	S	S	No	ND	NA
				PEN	TET			CHL	GEN
54	160	S7	S	R	R	R	S	S	S	S	S	S	S	S	S	Yes	t002	NA		4 (4%)
55	K260	S7	S	R	R	R	S	S	S	S	S	S	S	S	S	Yes	t1456	NA	I
56	K137	S7	S	R	R	R	S	S	S	S	S	S	S	S	S	Yes	NT	NA
57	K1301	S7	S	R	R	R	S	S	S	S	S	S	S	S	S	Yes	ND	NA
				PEN	TET	SXT
58	K429	S8	S	R	R	R	S	R	S	S	S	S	S	S	S	Yes	NT	NA		3 (3%)
59	K524	S8	S	R	R	R	S	R	S	S	S	S	S	S	S	Yes	NT	NA
60	R21	S8	S	R	R	R	S	R	S	S	S	S	S	S	S	Yes	Unknown	NA
				PEN	TET	SXT		CHL
61	K277-1	S9	S	R	I	R	R	S	S	I	R	R	S	S	S	Yes	ND	NA	G	3 (3%)
62	K251	S9	S	R	I	R	R	S	S	I	R	R	S	S	S	Yes	ND	NA
63	K1064	S9	S	R	I	R	R	S	S	I	R	R	S	S	S	Yes	ND	NA
				PEN		SXT	ERY				CLI	MUP
64	182	S10	S	R	R	S	S	R	S	S	S	S	S	S	S	Yes	t645	NA		2 (2%)
65	K277	S10	S	R	R	S	S	R	S	S	S	S	S	S	S	Yes	t4353	NA
				PEN	TET			CHL
66	353	S11	S	S	R	R	S	R	S	S	S	S	S	S	S	Yes	t3662	NA		2 (2%)
67	K664C	S11	S	S	R	R	S	R	S	S	S	S	S	S	S	Yes	t10394	NA
					TET	SXT		CHL
68	R25	S12	S	R	R	S	R	R	S	S	S	S	S	S	S	Yes	t064	NA	C	2 (2%)
69	R12	S12	S	R	R	S	R	R	S	S	S	S	S	S	S	Yes	t3092	NA	F
				PEN	TET		ERY	CHL
70	K224	S13	S	R	S	R	S	S	S	S	S	S	S	S	S	No	t4353	NA		2 (2%)
71	R03	S13	S	R	S	R	S	S	S	S	S	S	S	S	S	No	NT	NA
				PEN		SXT
72	R04	S14	S	R	R	R	R	S	S	S	S	S	S	S	S	Yes	t645	NA	I	2 (2%)
73	K445	S14	S	R	R	R	R	S	S	S	S	S	S	S	S	Yes	ND	NA
				PEN	TET	SXT	ERY
74	K663	S15	S	S	R	R	S	S	R	S	S	S	S	S	S	Yes	t078	NA		1 (1%)
					TET	SXT			GEN
75	K6520	S16	S	S	R	R	S	S	S	S	S	S	S	S	S	No	t645	NA		1 (1%)
					TET	SXT
76	K1026	S17	S	S	R	S	S	S	S	S	S	S	S	S	S	Yes	t645	NA		1 (1%)
					TET
77	K1044	S18	S	R	R	S	R	R	R	S	S	S	S	S	S	Yes	t4353	NA		1 (1%)
				PEN	TET		ERY	CHL	GEN
78	K1104	S19	S	R	R	S	R	R	S	S	S	S	S	S	S	Yes	Unknown	NA		1 (1%)
				PEN	TET		ERY	CHL
79	163	S20	S	R	R	R	R	R	S	S	S	S	S	S	S	Yes	ND	NA		1 (1%)
				PEN	TET	SXT	ERY	CHL
80	K281	S21	S	R	S	R	R	I	S	S	S	S	S	S	S	Yes	NT	NA	F	1 (1%)
				PEN		SXT	ERY
81	K294	S22	S	R	S	S	S	S	R	S	S	S	S	S	S	Yes	NT	NA		1 (1%)
				PEN					GEN
82	K296	S23	S	R	R	R	R	S	R	S	S	S	S	S	S	Yes	t002	NA	G	1 (1%)
				PEN	TET	SXT	ERY		GEN
83	K34	S24	S	S	S	I	S	S	R	S	S	S	S	S	S	No	ND	NA		1 (1%)
									GEN
84	K37A	S25	S	R	S	S	S	I	S	S	S	S	S	S	S	No	ND	NA	A	1 (1%)
				PEN
85	R22A	S26	S	R	S	S	S	S	S	S	S	S	S	S	S	No	t645	NA	A	1 (1%)
				PEN
86	K50	S27	S	S	R	S	S	S	R	S	S	S	S	S	S	No	ND	NA		1 (1%)
					TET				GEN
87	K614	S28	S	R	R	R	S	S	R	S	S	S	S	S	S	Yes	ND	NA		1 (1%)
				PEN	TET	SXT			GEN
88	K628C	S29	S	S	R	R	S	S	S	S	S	S	S	S	S	No	ND	NA		1 (1%)
					TET	SXT
89	K631	S30	S	S	R	R	S	S	R	R	S	S	S	S	S	Yes	t645	NA		1 (1%)
					TET	SXT
90	K652	S31	S	S	R	R	S	R	R	I	S	S	S	S	S	Yes	ND	NA		1 (1%)
					TET	SXT		CHL	GEN
91	K685C	S32	S	S	R	R	R	S	R	S	S	S	S	S	S	Yes	ND	NA		1 (1%)
					TET	SXT	ERY		GEN
92	K931	S33	S	S	R	S	S	R	S	S	S	S	S	S	S	No	ND	NA		1 (1%)
					TET			CHL
93	R09	S34	S	R	I	R	S	S	R	S	S	S	S	S	S	Yes	ND	NA		1 (1%)
				PEN		SXT			GEN
94	R190	S35	S	R	R	S	S	S	S	I	S	S	S	S	S	No	ND	NA		1 (1%)
				PEN	TET
95	R07	S36	S	R	R	S	S	S	S	S	I	S	S	S	S	No	ND	NA		1 (1%)
				PEN	TET
96	124	S37	S	R	R	S	S	S	S	R	S	S	S	S	S	Yes	ND	NA		1 (1%)
				PEN	TET
97	R716	S38	S	S	S	S	S	S	S	S	S	S	S	S	S	No	t064	NA		3 (3%)
98	R180	S38	S	S	S	S	S	S	S	S	S	S	S	S	S	No	NT	NA
99	R16	S38	S	S	S	S	S	S	S	S	S	S	S	S	S	No	ND	NA
	MRSA (n=45)
1	244C-1	R1	R	R	R	R	R	R	R	S	S	S	S	S	S	Yes	ND	I		7 (15.6%)
2	K284-1	R1	R	R	R	R	R	R	R	S	S	S	S	S	S	Yes	ND	I
3	K370-1	R1	R	R	R	R	R	R	R	S	S	S	S	S	S	Yes	ND	I
4	R19-1	R1	R	R	R	R	R	R	R	S	S	S	S	S	S	Yes	ND	I
5	R310-1	R1	R	R	R	R	R	R	R	S	S	S	S	S	S	Yes	t064	IV
6	R33-1	R1	R	R	R	R	R	R	R	S	S	S	S	S	S	Yes	t064	IV
7	R08-1	R1	R	R	R	R	R	R	R	S	S	S	S	S	S	Yes	t064	IV
			FOX	PEN	TET	SXT	ERY	CHL	GEN
8	1320-1	R2	R	R	R	R	R	R	R	R	S	S	S	S	S	Yes	ND	I		4 (9%)
9	K39-1	R2	R	R	R	R	R	R	R	R	S	S	S	S	S	Yes	ND	I
10	R030-1	R2	R	R	R	R	R	R	R	R	S	S	S	S	S	Yes	ND	I
11	R040-1	R2	R	R	R	R	R	R	R	R	S	S	S	S	S	Yes	ND	IV
			FOX	PEN	TET	SXT	ERY	CHL	GEN	CIP
12	K1057-1	R3	R	R	R	S	S	R	R	S	S	S	S	S	S	Yes	t037	I		4 (9%)
13	K3834-1	R3	R	R	R	S	S	R	R	S	S	S	S	S	S	Yes	t037	I
14	K264-1	R3	R	R	R	S	S	R	R	S	S	S	S	S	S	Yes	ND	I
15	K3700-1	R3	R	R	R	S	S	R	R	S	S	S	S	S	S	Yes	ND	IV
			FOX	PEN	TET	SXT	ERY	CHL	GEN
16	R110-1	R4	R	R	R	R	R	S	S	S	S	S	S	S	S	Yes	NT	I		3 (6.7%)
17	R160-1	R4	R	R	R	R	R	S	S	S	S	S	S	S	S	Yes	t002	II
18	R0100-1	R4	R	R	R	R	R	S	S	S	S	S	S	S	S	Yes	t064	IV
			FOX	PEN	TET	SXT	ERY
19	R26A-1	R5	R	R	R	R	R	S	S	R	S	S	S	S	S	Yes	t064	IV	D	3 (6.7%)
20	K60-1	R5	R	R	R	R	R	S	S	R	S	S	S	S	S	Yes	ND	IV
21	K2810-1	R5	R	R	R	R	R	S	S	R	S	S	S	S	S	Yes	ND	IV
			FOX	PEN	TET	SXT	ERY			CIP
22	R220-1	R6	R	R	R	R	R	S	R	S	S	S	S	S	S	Yes	NT	I		2 (4.4%)
23	R06-1	R6	R	R	R	R	R	S	R	S	S	S	S	S	S	Yes	t064	IV
			FOX	PEN	TET	SXT	ERY		GEN
24	K2283	R7	R	R	S	S	S	S	S	R	S	R	S	S	S	Yes	t037	I		1 (2.2%)
			FOX	PEN						CIP		MUP
25	K36-1	R8	R	R	R	R	R	R	S	S	S	S	S	S	S	Yes	t037	I	F	1 (2.2%)
			FOX	PEN	TET	SXT	ERY	CHL
26	K970-1	R9	R	R	R	I	S	S	S	I	S	S	S	S	S	No	t037	I		1 (2.2%)
			FOX	PEN	TET
27	R10-1	R10	R	R	R	R	R	R	S	R	S	S	S	S	S	Yes	t12939	I		1 (2.2%)
			FOX	PEN	TET	SXT	ERY	CHL		CIP
28	1322-1	R11	R	R	R	R	R	R	R	I	I	S	S	S	S	Yes	ND	II		1 (2.2%)
			FOX	PEN	TET	SXT	ERY	CHL	GEN
29	306C-1	R12	R	R	R	R	R	I	R	S	S	S	S	S	S	Yes	ND	II		1 (2.2%)
			FOX	PEN	TET	SXT	ERY		GEN
30	K911-1	R13	R	R	R	S	R	R	R	R	S	S	S	S	S	Yes	ND	II		1 (2.2%)
			FOX	PEN	TET		ERY	CHL	GEN	CIP
31	R17-1	R14	R	R	R	R	S	S	I	S	S	S	S	S	S	Yes	t037	III	E	1 (2.2%)
			FOX	PEN	TET	SXT
32	1325-1	R15	R	R	R	R	R	R	I	S	S	S	S	S	S	Yes	t355	IV		1 (2.2%)
			FOX	PEN	TET	SXT	ERY	CHL
33	1326-1	R16	R	R	R	S	R	S	S	R	S	S	S	S	S	Yes	ND	IV		1 (2.2%)
			FOX	PEN	TET		ERY			CIP
34	K2241	R17	R	R	S	S	S	S	S	R	I	S	S	S	S	No	t4353	IV		1 (2.2%)
			FOX	PEN						CIP
35	R31B-1	R18	R	R	R	R	R	S	R	R	S	S	S	S	S	Yes	t064	IV	B	1 (2.2%)
			FOX	PEN	TET	SXT	ERY		GEN	CIP
36	R020-1	R19	R	R	S	R	S	R	R	S	S	S	S	S	S	Yes	NT	IV		1 (2.2%)
			FOX	PEN		SXT		CHL	GEN
37	R0121	R20	R	R	R	R	R	R	S	R	S	S	S	S	S	Yes	t3092	IV		1 (2.2%)
			FOX	PEN	TET	SXT	ERY	CHL	GEN	CIP
38	R0300-1	R21	R	R	R	R	R	R	S	S	S	S	S	S	S	Yes	ND	IV		1 (2.2%)
			FOX	PEN	TET	SXT	ERY	CHL
39	R18-1	R22	R	R	R	S	R	R	S	R	S	S	S	S	S	Yes	ND	IV		1 (2.2%)
			FOX	PEN	TET		ERY	CHL		CIP
40	R20-1	R23	R	R	I	R	R	R	R	S	S	S	S	S	S	Yes	t064	IV		1 (2.2%)
			FOX	PEN		SXT	ERY	CHL	GEN
41	R27	R24	R	R	R	S	R	S	S	S	S	S	S	S	S	No	t064	IV	D	1 (2.2%)
			FOX	PEN	TET		ERY
42	K350C-1	R25	R	R	R	S	S	S	S	R	S	S	S	S	S	Yes	NT	IV	C	1 (2.2%)
			FOX	PEN	TET					CIP
43	K38-1	R26	R	R	R	R	R	R	R	I	S	S	S	S	S	Yes	ND	IV		1 (2.2%)
			FOX	PEN	TET	SXT	ERY	CHL	GEN
44	52-1	R27	R	R	R	R	R	R	R	S	S	S	S	S	S	Yes	ND	I		1 (2.2%)
			FOX	PEN	TET	SXT	ERY	CHL	GEN
45	R14	R28	R	R	R	R	S	S	S	S	S	S	S	S	S	Yes	t037	I		1 (2.2%)
			FOX	PEN	TET	SXT

## Sheet: Images
Distribution of Spa Types among S. aureus in Uganda (n=172)							Distribution of Spa Types among S. aureus from children in IMHDSS, eastern Uganda										Distribution of Spa Types among S. aureus from Mulago Hospital, Kampala									Distribution of Spa Types among S. aureus from Pastoalists in Rural Western Uganda
spa type	Total	MRSA	MSSA				spa type	Total	MRSA	MSSA							spa type	Total	MRSA	MSSA						Spa type	Total	MRSA	MSSA
t645	27	5	22				t064	15	9	6							t645	11	2	9						t318	9	7	2
t064	25	12	13				t645	11	0	11							t4353	10	1	9						t064	6	2	4
t4353	22	3	19				t4353	10	1	9							t064	4	1	3						t645	5	3	2
t002	10	2	8				t002	7	1	6							t084	4	0	4						t186	4	3	1
t318	10	7	3				t037	7	7	0							t355	4	0	4						t11656	3	2	1
t037	9	9	0				t078	2	0	2							t3772	3	2	1						t127	3	2	1
t355	7	2	5				t355	2	1	1							t4609	3	2	1						t786	3	0	3
t084	4	0	4				t3092	2	1	1							t037	2	2	0						t2771	3	3	0
t3772	4	3	1				t318	1	0	1							t189	2	0	2						t355	2	2	0
t127	4	3	1				t213	1	0	1							t127	1	1	0						t4353	2	1	1
t186	4	3	1														t130	1	0	1						t2393	2	2	0
t4609	3	2	1																							t1376	2	2	0
t11656	3	2	1																							t1236	2	2	0
t786	3	0	3
t2771	3	3	0
t078	2	0	2
t189	2	0	2
